# Supplementary material for: Long Noncoding RNA FENDRR Inhibits Lung Fibroblast Proliferation via a Reduction of β-Catenin
Source: Int J Mol Sci. 2021 Aug 9;22(16):8536. doi: 10.3390/ijms22168536 (PMC8395204; doi:10.3390/ijms22168536)
Supplement: Supplementary file 1 [file ijms-22-08536-s001.zip]

Archive with 1 entries (1 files):
- ijms-1314427-supplementary.pdf
